# Supplementary material for: Metal Complexes of a 5-Nitro-8-Hydroxyquinoline-Proline Hybrid with Enhanced Water Solubility Targeting Multidrug Resistant Cancer Cells
Source: Int J Mol Sci. 2022 Dec 29;24(1):593. doi: 10.3390/ijms24010593 (PMC9820345; doi:10.3390/ijms24010593)
Supplement: Supplementary file 1 [file ijms-24-00593-s001.zip]

Archive with 1 entries (1 files):
- ijms-2097939-supplementary.pdf
